# Supplementary material for: Residues of Priority Organic Micropollutants in Eruca vesicaria (Rocket) Irrigated by Reclaimed Wastewater: Optimization of a QuEChERS SPME-GC/MS Protocol and Risk Assessment
Source: Foods. 2025 Aug 25;14(17):2963. doi: 10.3390/foods14172963 (PMC12428525; doi:10.3390/foods14172963)
Supplement: Supplementary file 1 [file foods-14-02963-s001.zip]

Archive with 1 entries (1 files):
- foods-3816177-supplementary.pdf
